# Supplementary material for: The Metaverse: A New Challenge for the Healthcare System: A Scoping Review
Source: J Funct Morphol Kinesiol. 2022 Aug 30;7(3):63. doi: 10.3390/jfmk7030063 (PMC9501644; doi:10.3390/jfmk7030063)
Supplement: Supplementary file 1 [file jfmk-07-00063-s001.zip]

Archive with 1 entries (1 files):
- jfmk-1828177-supplementary.pdf
